# Supplementary material for: LinearCoFold and LinearCoPartition: linear-time algorithms for secondary structure prediction of interacting RNA molecules
Source: Nucleic Acids Res. 2023 Aug 31;51(18):e94. doi: 10.1093/nar/gkad664 (PMC10570024; doi:10.1093/nar/gkad664)
Supplement: gkad664_Supplemental_Files [file gkad664_supplemental_files.zip]

Archive with 3 entries (3 files):
- codebase-NAR-submission.zip
- data.zip
- si.pdf
